# Supplementary material for: A Thermal-Stable Protein Nanoparticle That Stimulates Long Lasting Humoral Immune Response
Source: Vaccines (Basel). 2023 Feb 13;11(2):426. doi: 10.3390/vaccines11020426 (PMC9962852; doi:10.3390/vaccines11020426)
Supplement: Supplementary file 1 [file vaccines-11-00426-s001.zip]

Archive with 1 entries (1 files):
- vaccines-2169839-supplementary-update-2.23.pdf
